# Supplementary material for: Early Pleistocene cut marked hominin fossil from Koobi Fora, Kenya
Source: Sci Rep. 2023 Jun 26;13:9896. doi: 10.1038/s41598-023-35702-7 (PMC10293199; doi:10.1038/s41598-023-35702-7)
Supplement: Supplementary file 1 — Supplementary Information. [file 41598_2023_35702_MOESM1_ESM.xlsx]

## Sheet: Table title and legend
Supplemental Data 1.
Details on the model structure, influential variables, canonical data, and box-cox transformation values.

## Sheet: Canonical summary
Eigenvalue	Percent	Cum Percent	Canonical Corr	Likelihood Ratio	Approx. F	NumDF	DenDF	Prob>F
3.02348	86.8885	86.8885	0.866867	0.165011	12.6085	140	7189.3	<.0001
0.273673	7.8648	94.7533	0.463539	0.663918	3.1552	117	6553.04	<.0001
0.182573	5.2467	100	0.39292	0.845614	1.5521	96	5911.36	0.0005
Test	Value	Approx. F	NumDF	DenDF	Prob>F
Wilks' Lambda	0.165011	12.6085	140	7189.3	<.0001
Pillai's Trace	1.12071	7.9607	140	8830	<.0001
Hotelling-Lawley	3.47973	21.6826	140	4919.25	<.0001
Roy's Max Root	3.02348	190.695	14	883	<.0001
	Volume	Maximum Depth	Mean Depth	Maximum Length	Maximum Width	Area	Width	Roughness	Angle	Radius
Canon1	3.15118	6.2855	-1.13159	-0.258026	-0.944701	-0.531123	2.59633	0.0212226	1.27623e-06	0.0461884
Canon2	-8.78489	-4.80387	5.05237	0.181882	-4.88414	3.48243	-2.36484	-0.123582	-2.19711e-06	1.45241
Canon3	-1.92514	17.9105	-1.31598	0.045189	-3.26332	-1.82539	-5.67738	1.17464	2.06798e-06	2.32074

## Sheet: Canonical raw data
Group or mark ID	Canonical 1	Canonical 2	Canonical 3
Cut	-3.94851	-3.49675	-4.02692
Cut	-2.74072	0.512667	-1.93445
Cut	-4.78307	-1.71883	-0.246297
Cut	-3.38442	1.1257	0.993122
Cut	-4.44767	-0.632588	-0.0783377
Cut	-2.9975	-0.263978	-0.24035
Cut	-3.58617	-1.25522	-0.0428584
Cut	-2.22537	2.61047	1.39786
Cut	-1.45778	2.89417	1.4136
Cut	-3.44091	0.0231978	-2.13114
Cut	-3.16925	0.197552	-2.59606
Cut	-3.65847	0.497286	2.14542
Cut	-3.93595	0.180451	-1.44105
Cut	-1.29928	0.0360303	1.40513
Cut	-1.4644	0.35106	-0.171134
Cut	-3.68045	-0.327577	0.70302
Cut	-3.25106	-0.325101	-1.89096
Cut	-2.41947	0.608341	-0.509539
Cut	-4.29616	-1.08293	-0.0613705
Cut	-1.40614	1.2434	0.722083
Cut	-2.22106	1.25461	-0.20973
Cut	-2.88723	-0.586832	1.12344
Cut	-2.19824	0.429675	-2.57993
Cut	-2.67078	1.16985	0.7079
Cut	-3.45794	0.907101	-0.16755
Cut	-2.38259	1.61374	-0.494305
Cut	-2.85984	0.614184	0.86916
Cut	-3.52695	0.30679	-0.350399
Cut	-1.76334	-0.196285	-0.491253
Cut	-1.47542	1.61085	-1.44406
Cut	-1.96431	-0.0553848	0.125787
Cut	-2.91137	1.09136	0.106778
Cut	-3.71219	0.96574	0.536251
Cut	-3.12086	0.337604	-0.281329
Cut	-1.75809	0.94792	-0.211639
Cut	-2.64842	2.05166	1.33079
Cut	-1.58971	0.905699	0.317155
Cut	-3.56322	-1.30148	0.00799855
Cut	-0.742677	1.56309	0.00896785
Cut	-2.43178	-0.758276	-2.95056
Cut	-2.28674	0.670713	-0.279452
Cut	-0.701414	-0.591676	0.694061
Cut	-0.243152	0.368159	-0.288726
Cut	-2.4588	0.575739	-0.628455
Cut	-2.90095	0.856857	0.276527
Cut	-1.16359	0.817846	-0.289295
Cut	-3.15836	-0.943571	-1.06426
Cut	-0.758872	-0.852482	0.303094
Cut	-2.96798	-0.240806	1.70602
Cut	-3.47917	-0.127112	1.06225
Cut	-2.21204	-1.63849	0.202366
Cut	-4.19026	-0.65787	-0.863617
Cut	-1.08909	-0.616769	0.430421
Cut	-1.65865	0.671481	-2.27501
Cut	-2.16481	0.716387	-0.109097
Cut	-2.36399	-0.6429	0.64853
Cut	-0.872479	1.27125	-0.634951
Cut	-2.21754	0.922218	0.0415183
Cut	-1.69235	-0.13021	-1.33615
Cut	-1.67023	0.0982596	-1.5327
Cut	-1.87124	0.435046	-0.172438
Cut	-3.25013	-0.178848	1.4131
Cut	-3.60911	0.849861	-0.371458
Cut	-1.7922	-0.217695	0.500789
Cut	-0.695376	0.523519	-0.114621
Cut	-1.28491	0.402596	-0.314464
Cut	-1.91278	-0.626466	-0.713129
Cut	-1.16146	-1.19279	-0.829607
Cut	-3.34641	0.734083	-1.44795
Cut	-2.00223	-0.314149	-0.734876
Cut	-2.39202	1.78303	1.08044
Cut	-1.64031	1.04899	-0.554139
Cut	-2.02219	0.13488	-0.416885
Cut	-1.51021	0.114916	-0.042492
Cut	-3.08254	0.986692	-0.288745
Cut	-0.320666	1.19637	0.426674
Cut	-2.61621	0.886418	-0.378924
Cut	-3.22909	0.977089	0.170488
Cut	-2.57351	-0.409069	-0.455794
Cut	-1.4649	-0.201102	-0.0371699
Cut	-3.43718	-0.134343	0.879073
Cut	-2.44938	-0.0875244	0.643139
Cut	-2.3212	-2.05033	-0.994275
Cut	-1.9364	1.59177	-1.14376
Cut	-1.44785	0.250948	1.37304
Cut	0.0240151	1.74617	-0.273564
Cut	-0.15691	0.567818	0.539181
Cut	-3.03739	0.413302	-1.01814
Cut	-0.421649	1.39775	-0.307798
Cut	-2.96246	1.03748	-1.08513
Cut	-2.22356	1.64484	-0.647003
Cut	-1.37599	-0.965919	0.0535823
Cut	-1.50406	0.484278	-1.5207
Cut	-1.81014	0.747297	-0.48101
Cut	-2.5095	-1.3218	2.39705
Cut	-2.13513	-1.24124	1.89962
Cut	-2.13282	-1.52785	-0.537701
Cut	-2.5844	0.538494	-0.67273
Cut	-2.56787	0.81246	0.225379
Cut	-1.52353	0.346834	-0.158016
Cut	-3.46499	0.905538	-0.938737
Cut	-2.415	-0.0844261	-1.39136
Cut	-1.18079	-0.551754	-0.151116
Cut	-1.4934	0.31539	0.0155378
Cut	-1.52519	0.806202	-0.475814
Cut	-0.595346	0.777164	-0.417193
Cut	-2.14487	1.00915	1.96018
Cut	-1.57498	0.434101	-1.70813
Cut	-1.62651	0.878092	-1.7552
Cut	-1.45677	0.0368688	-0.274543
Cut	-2.53689	2.04487	0.804654
Cut	-2.91209	0.0359761	0.486438
Cut	-2.44331	1.06722	0.0946729
Cut	-2.93975	1.34394	-0.708883
Cut	-2.70244	0.744372	-0.081333
Cut	-1.42496	0.106876	0.188207
Cut	-0.938869	0.258807	0.0900912
Cut	-0.961591	0.448625	0.00975579
Cut	-1.66055	0.820413	0.0392392
Cut	-2.31437	1.27824	-1.49466
Cut	-1.31972	0.441214	-0.139317
Cut	-0.701314	1.16482	-1.9971
Cut	0.151099	0.150671	0.179969
Cut	-1.14898	1.44931	-0.368722
Cut	-2.22761	-1.09717	-1.85939
Cut	-1.27178	0.110588	-0.419635
Cut	-1.70734	0.0171182	0.659959
Cut	-2.49909	0.345663	2.35993
Cut	-0.960668	0.17773	-1.04492
Cut	-2.082	-0.560941	0.450289
Cut	-2.71479	-1.61129	-0.0521017
Cut	-2.08682	-0.203705	0.277811
Cut	-1.55047	-1.43528	-2.52991
Cut	-1.11003	0.417749	-0.998981
Cut	-2.25742	-0.0572243	-0.94316
Cut	-1.5806	-0.592145	-0.6019
Cut	-1.88103	1.19189	0.179831
Cut	-1.01661	1.05791	-0.912079
Cut	-0.666238	-0.340092	-0.237676
Cut	-1.97697	-0.908232	-1.02504
Cut	-1.62394	0.756861	0.798838
Cut	-2.16619	0.856029	1.46593
Cut	-2.21258	-1.24249	0.694983
Cut	-0.907879	0.750441	-0.691516
Cut	-1.56905	0.48437	-1.8351
Cut	-0.366327	-0.920148	0.277303
Cut	-2.51431	-0.645142	-0.326875
Cut	-1.7505	0.781923	1.5665
Cut	-1.878	1.1792	-0.944293
Cut	-1.54983	0.886169	-0.723871
Cut	-3.15428	-0.0318072	-0.198691
Cut	-2.0275	-0.831946	-1.12328
Cut	-0.197519	1.02755	-0.309972
Cut	-1.16378	1.20371	-0.662385
Cut	-1.75318	2.14783	-0.71844
Cut	-2.74563	2.3763	-0.551817
Cut	-1.60283	0.157262	-1.1972
Cut	-1.2469	0.284942	-0.462754
Cut	-0.819186	0.29452	-0.983814
Cut	-0.930412	0.826807	0.588707
Cut	-2.20635	0.993192	1.25887
Cut	-2.41503	-1.32076	-1.75926
Cut	-1.74625	-0.80702	2.00552
Cut	-1.51188	0.47184	0.494349
Cut	-2.76963	0.532067	-0.888601
Cut	-2.25095	0.743109	-0.7416
Cut	-1.8941	-0.870775	-1.79178
Cut	-3.82804	0.339234	-0.0873763
Cut	-1.02403	0.818422	-1.23305
Cut	-2.22938	-1.79758	-0.559035
Cut	-2.05219	1.93806	0.410935
Cut	-2.78373	1.29636	-2.44132
Cut	-2.07663	0.355186	-1.70356
Cut	-2.68462	0.795251	-0.973865
Cut	-2.97851	1.04954	0.174645
Cut	-1.26604	0.470807	-0.363589
Cut	-1.91885	-0.043204	-0.316937
Cut	-1.77321	0.223262	0.706939
Cut	-1.51642	-1.91201	0.187124
Cut	0.156724	-0.729395	-0.299407
Cut	-1.66565	-0.855671	0.0986646
Cut	-1.26233	-1.14073	-0.447074
Cut	-0.838177	-1.02585	-0.689376
Cut	-2.16265	0.0831915	0.929779
Cut	-0.611926	-0.122849	-0.375686
Cut	-2.87625	-0.766885	0.340605
Cut	-2.40977	-0.397124	1.80438
Cut	-1.66096	0.835195	-0.337339
Cut	0.155975	1.25379	0.0422677
Cut	-1.4397	-0.792826	-0.24064
Cut	-1.76729	1.47104	-0.275887
Cut	-0.937319	-1.7587	1.29338
Cut	-1.45375	-0.100127	0.79702
Cut	-2.49149	-0.602396	0.731976
Cut	-1.36572	0.101687	1.09654
Cut	-1.55053	0.440291	-2.44578
Cut	-0.899453	1.17804	-1.59999
Cut	-2.36676	0.0993916	1.66575
Cut	-1.76492	-0.448184	1.14824
Cut	-2.83065	-0.420342	0.865728
Cut	-2.30674	0.684524	-1.76372
Cut	-0.858477	-0.399298	-0.734886
Cut	-1.01353	-0.304558	-1.73713
Cut	-2.29624	0.914293	-0.11536
Cut	-0.151981	-0.163725	-0.665909
Cut	-0.141403	0.323195	-0.0137714
Cut	-0.374474	0.296161	0.411955
Cut	-1.22044	0.385576	0.164556
Cut	-2.02088	0.0228613	-0.451385
Cut	-3.35742	0.67452	1.79168
Cut	-1.51914	-2.12885	-0.6529
Cut	-1.42745	0.453154	-0.347681
Cut	-1.94761	0.373744	-0.484204
Cut	-1.35443	-0.64866	0.178364
Cut	-3.51945	0.320971	0.0521699
Cut	-1.95854	-0.615104	0.549933
Cut	-1.80029	0.112991	-1.2251
Cut	-1.95737	-0.621683	-1.22017
Cut	-0.833024	0.135828	-0.876498
Cut	-2.07372	0.104307	0.858169
Cut	-3.14002	-1.02894	0.0228101
Cut	-2.07237	0.612999	-1.11695
Cut	-2.37822	-0.0192983	0.143039
Cut	0.297295	2.70296	0.0188394
Cut	-0.297457	-0.135461	0.712127
Cut	-1.08202	0.729058	-1.54096
Cut	-1.43024	0.440793	1.04135
Cut	-1.91786	0.203761	-0.459809
Cut	-1.13972	1.27755	-1.83669
Cut	-2.50717	0.619354	0.779894
Cut	-3.91913	1.53543	0.31482
Cut	-0.497181	1.80431	-0.407399
Cut	-3.19361	0.579	1.87005
Cut	-3.21101	-1.7447	-0.506868
Cut	-2.3093	-0.41481	-1.68078
Cut	-2.41487	-0.231005	2.73723
Cut	-1.66869	-1.38652	0.856911
Cut	-0.199827	0.337432	-0.941522
Cut	-0.056934	0.978081	-1.12455
Cut	-0.985127	0.994384	-0.594837
Cut	-1.43455	0.245137	-0.275555
Cut	-1.29441	2.13838	0.0555231
Cut	-2.17936	-0.216236	-0.594243
Cut	-2.53071	1.47608	0.601529
Cut	-1.597	-0.150017	0.26809
Cut	-0.755548	0.118584	-1.32076
Cut	-0.290494	0.460756	-1.04663
Cut	-0.378598	0.0553508	2.67796
Cut	-2.17902	0.215155	-0.527451
Cut	-1.7043	-0.483946	-2.97409
Cut	-2.45566	0.87724	0.187219
Cut	-1.42837	0.251132	-0.962752
Cut	-1.34876	-0.515241	0.103698
Cut	-0.290352	-0.414117	-1.28801
Cut	-1.2689	1.4422	-1.04349
Cut	-1.18774	0.0588144	-0.855607
Cut	-2.93112	-0.190086	0.415375
Cut	-2.4776	-2.72166	0.94139
Cut	-1.87886	-1.25839	0.553304
Cut	-0.952547	0.654168	-0.947325
Cut	-1.59918	-0.0526829	-0.222479
Cut	-2.76485	-0.372007	-0.378486
Cut	-0.70049	1.38578	0.487354
Cut	-0.523894	-0.200851	-1.4291
Cut	-1.86683	-0.388309	1.29334
Cut	-2.787	-0.238086	-0.676218
Cut	-0.960139	-0.70704	0.531058
Cut	-0.486147	-0.699714	-1.55477
Cut	-0.816401	0.298105	-0.507651
Cut	-1.30732	0.536711	-0.673973
Cut	-2.45438	0.99664	1.62601
Cut	-1.28998	-0.485043	-0.829269
Cut	-0.461248	-0.197035	0.131982
Cut	-2.36647	-0.705251	-1.69396
Cut	0.908907	-1.40421	0.0759667
Cut	-1.67656	-0.379874	-0.589799
Cut	-2.94389	0.896876	0.0739983
Cut	-3.57001	1.43898	-0.154513
Cut	-0.992517	0.344213	-1.58823
Cut	-1.62553	0.139842	-0.338511
Cut	-2.17495	1.19574	-1.36417
Cut	0.0477171	-0.0521616	-0.0837307
Cut	-0.666695	-0.190515	-0.877493
Cut	-1.6267	-0.863331	1.00674
Cut	-0.372797	-0.836514	2.53817
Cut	-0.507391	0.0980633	0.696278
Cut	-0.667849	-1.97064	1.10872
Cut	-1.63126	-0.224459	0.0782552
Cut	-0.844285	-1.14502	0.637671
Cut	-2.17949	-0.39404	-0.856735
Cut	-1.04239	-0.112852	-0.184607
Cut	-1.58727	-1.65994	-2.21613
Cut	-1.00809	-0.048775	-0.143417
Cut	-0.165938	-0.127446	0.162716
Cut	-1.87795	0.979801	-0.95266
Cut	-2.02489	1.91713	0.486328
Cut	-1.23489	-1.64501	-1.11512
Cut	0.893044	1.66573	0.25522
Cut	-1.04722	-0.991187	-0.438436
Cut	-3.33506	0.244688	-0.62308
Cut	-2.64538	0.584733	0.804084
Cut	-0.443222	-0.227737	-1.48349
Cut	-1.31233	0.00745878	0.682775
Cut	-0.347753	-0.222834	-1.82352
Cut	0.992091	-0.3122	-0.145609
Cut	-0.464765	1.25584	-0.618297
Cut	-1.69235	-0.488034	0.493811
Cut	0.244313	-0.0381444	-1.38339
Cut	-1.53621	1.33545	0.77785
Cut	-1.53454	-1.56515	0.774908
Cut	-0.0185988	1.58158	-1.47582
Cut	-1.0107	-0.422483	-0.478982
Cut	-1.65854	2.19324	-1.05733
Cut	0.880607	-0.505206	0.55297
Cut	-0.610749	-1.29478	-1.04023
Cut	-2.28645	0.71626	1.03554
Cut	-1.25878	-0.228798	0.154527
Cut	-2.43185	0.650808	-0.186361
Cut	-2.68324	2.40279	-0.209789
Cut	-0.394286	-0.880525	-1.05427
Cut	-3.85495	0.0060055	1.71641
Cut	-1.9871	1.51116	1.83409
Cut	-0.928586	-0.623813	-0.493042
Cut	-3.79716	1.52443	0.601918
Cut	-0.377226	-0.309596	0.165352
Cut	-0.751322	0.721176	0.363194
Cut	-1.75782	0.621309	0.631096
Cut	-2.59849	0.467668	-0.750107
Cut	-0.591605	-1.02443	-0.472266
Cut	-0.892625	-0.0882752	-0.00735532
Cut	-0.3288	-0.854422	-1.65931
Cut	-1.55337	-0.021226	-0.269262
Cut	-0.787008	0.179916	-2.20557
Cut	-0.217646	0.509956	-1.10707
Cut	-1.04163	-0.295581	-0.204977
Cut	-1.7079	0.0669296	1.35903
Cut	-1.4132	-0.182032	-0.321098
Cut	-0.299466	1.41642	-1.06457
Cut	-1.39864	-0.130312	1.87421
Cut	-0.801977	0.0562124	-1.22349
Cut	-0.422844	-1.26422	2.12565
Cut	-1.39013	0.491849	-1.09809
Cut	-0.564569	-0.278856	-1.25801
Cut	1.24419	1.60948	-0.639421
Cut	-1.4985	0.787452	0.454481
Cut	-1.36275	0.658702	0.581861
Cut	-1.89715	0.197438	0.461336
Cut	-1.4666	0.717064	-1.38631
Cut	-1.15384	0.574944	-1.20362
Cut	-2.48922	1.24374	2.70142
Cut	-0.898227	3.04191	1.99266
Cut	-1.7594	-0.278115	0.0169464
Cut	-1.92601	-0.16444	-0.245642
Cut	-1.35002	0.679115	-1.33733
Cut	0.144617	0.861337	-0.641901
Cut	-2.41311	0.490315	-0.857315
Cut	-0.0972455	0.452893	0.731607
Cut	-1.0345	0.745061	-0.735476
Cut	0.0474869	-1.43906	-0.225492
Cut	-1.17125	0.793798	-0.642531
Cut	-1.51221	-0.272619	1.77682
Cut	-2.21284	-2.1893	-0.20959
Cut	-2.13733	-0.0208592	0.0756639
Cut	-1.09362	-0.558459	0.047693
Cut	-1.97159	1.64899	-0.286088
Cut	-1.22973	-0.359014	-1.25867
Cut	-0.602127	-0.234242	1.55171
Cut	-0.843107	0.201757	-1.08295
Cut	0.68169	-0.553112	-0.969523
Cut	-0.827061	-0.84897	-0.337195
Cut	-1.19824	2.48503	-0.778637
Cut	0.871772	-0.480689	1.39806
Cut	-0.0629402	0.731639	-0.49543
Cut	0.142519	-0.3762	-0.455452
Cut	-1.16961	1.82615	-0.0475665
Cut	-1.36208	-0.00615955	0.0657326
Cut	-0.982525	-0.124475	-0.365517
Cut	0.394334	0.690973	-0.336263
Cut	0.517712	0.219182	0.0498001
Cut	-0.744955	-0.112021	-1.33943
Cut	-1.16751	0.632801	-0.539582
Cut	0.358567	0.204427	-0.154175
Cut	-0.231677	-1.25561	0.315874
Cut	-1.82996	-2.24198	0.100145
Cut	-0.470152	1.45696	-0.492986
Cut	0.207585	1.14822	0.371659
Cut	-0.714042	0.148581	0.105973
Cut	-0.0705006	0.676271	-0.549953
Cut	0.0358879	2.0002	-0.593137
Cut	-0.462315	1.73265	-0.0857833
Cut	-1.77859	0.97516	2.13708
Cut	-1.08294	2.08663	0.274675
Cut	-1.14131	0.0851369	0.266548
Cut	1.27727	-0.366568	0.132375
Cut	-1.01169	0.687506	0.870837
Cut	-1.70492	3.26698	0.940982
Cut	0.682846	-0.445244	-1.81279
Cut	1.04699	1.29771	-0.0996061
Cut	-0.121595	1.33431	0.381289
Cut	-0.611334	0.166015	2.00654
Cut	0.816304	0.456736	0.518028
Cut	-2.11725	2.77958	2.26985
Cut	0.221214	2.72687	2.03407
Cut	-0.690867	2.03513	2.72572
Cut	-0.917324	1.97325	2.23876
Percussion	0.764701	0.393177	0.260745
Percussion	0.73623	-0.824225	0.183275
Percussion	2.03375	0.763953	-0.407075
Percussion	2.25658	0.864676	-0.329215
Percussion	2.6575	2.20468	0.519412
Percussion	0.970422	2.0217	-0.0317348
Percussion	2.50792	0.625751	-0.939792
Percussion	2.59411	0.698744	-0.564084
Percussion	2.92596	1.90445	0.0667228
Percussion	2.8906	2.34293	-0.911385
Percussion	2.75342	2.98579	0.14039
Percussion	1.84245	-0.280849	-0.927618
Percussion	2.48482	4.08978	2.00602
Percussion	2.92137	3.47237	0.457418
Percussion	2.90481	2.52914	0.697441
Percussion	2.16202	0.066714	-0.502594
Percussion	3.01914	1.25176	-0.914572
Percussion	2.72681	0.641636	-0.395375
Percussion	2.79531	1.06806	-0.159393
Percussion	2.59852	-0.851134	1.57478
Percussion	2.97951	1.54772	-0.0286722
Percussion	2.97165	2.81557	0.0674655
Percussion	2.38165	0.495897	-0.394584
Percussion	1.72769	1.91231	-1.25124
Percussion	3.01229	-0.248942	0.900888
Percussion	2.81734	-0.252931	0.312297
Percussion	2.96175	2.08287	0.443856
Percussion	3.04114	1.54498	0.241062
Percussion	2.36095	-0.0379698	-0.362977
Percussion	2.74054	2.67669	0.337806
Percussion	2.46383	-0.79694	1.05797
Percussion	2.38864	-0.622619	-0.366995
Percussion	3.08512	0.108483	-0.609481
Percussion	3.13493	0.586695	-0.667433
Percussion	1.39667	1.84903	0.813248
Percussion	2.86429	1.68734	-0.393166
Percussion	2.92925	0.204119	0.0542136
Percussion	2.20977	-1.91618	0.627763
Percussion	3.03567	-0.558462	-0.13552
Percussion	3.07515	-0.363212	2.00695
Percussion	2.3504	1.5736	0.923713
Percussion	2.82999	2.38026	0.29367
Percussion	2.97777	3.70379	3.16915
Percussion	3.01866	1.64155	0.9274
Percussion	2.71616	3.1423	0.853011
Percussion	3.112	-0.501322	0.119945
Percussion	2.10719	0.64461	-0.0421493
Percussion	2.9432	1.29114	2.00183
Percussion	2.95255	3.43558	1.49302
Percussion	2.39735	-1.33281	0.114898
Percussion	3.01381	-0.664389	-0.180617
Percussion	3.24013	0.804476	0.257131
Percussion	2.89706	1.99263	1.52982
Percussion	3.29795	0.0855564	1.31724
Percussion	2.98872	0.746993	0.368126
Percussion	2.11867	-0.821228	0.841455
Percussion	2.86406	2.04803	-0.064863
Percussion	3.06563	1.17136	1.24984
Percussion	2.51571	0.402353	0.587993
Percussion	3.22034	2.48879	1.46185
Percussion	1.52341	0.182271	0.999295
Percussion	2.39999	1.24978	0.926396
Percussion	2.8013	1.54383	1.08575
Percussion	2.11345	0.124053	-0.0393203
Percussion	2.84728	1.90128	0.426764
Percussion	3.28198	1.62751	2.22294
Percussion	3.01714	0.195499	1.57578
Percussion	2.64549	0.389745	1.58536
Percussion	3.02734	2.36505	1.99387
Percussion	3.15434	1.2937	1.00294
Percussion	2.63879	2.03721	0.0527601
Percussion	2.27444	0.466763	1.02348
Percussion	2.88843	1.55666	1.63602
Percussion	3.08479	1.463	2.07019
Percussion	2.57016	1.86587	0.782248
Percussion	3.05776	1.34915	3.01288
Percussion	3.39974	-0.323621	1.01723
Percussion	2.91913	0.95037	1.00844
Percussion	2.22875	2.69876	1.10991
Percussion	2.86463	1.33505	1.20125
Percussion	3.03268	0.390764	1.91921
Percussion	2.89799	1.17632	1.44623
Percussion	2.91683	1.77194	2.22188
Percussion	2.68381	0.701141	0.415065
Percussion	2.26352	2.13452	1.41166
Percussion	2.89142	1.59095	1.17147
Percussion	3.10711	1.53257	2.21348
Percussion	2.58453	0.914813	1.06283
Tooth	-0.4224	0.414915	-1.13256
Tooth	0.668368	1.97739	-0.175767
Tooth	-0.214749	0.590359	-1.77456
Tooth	0.800822	0.892726	-1.48501
Tooth	1.10975	1.01567	-0.853182
Tooth	-0.991741	-1.31701	-0.575264
Tooth	0.235981	-0.347197	-1.43471
Tooth	1.91802	1.03909	-0.909886
Tooth	1.65072	-0.445262	0.0953542
Tooth	0.00513033	-0.62936	-1.81859
Tooth	0.0261836	-0.288385	0.853856
Tooth	0.0176422	-0.651995	-1.90343
Tooth	0.884438	-0.377488	-0.972663
Tooth	1.52353	0.160616	-2.15735
Tooth	1.15688	0.415263	0.201987
Tooth	0.84759	-0.01649	-0.88936
Tooth	1.90316	0.102596	-1.30671
Tooth	1.94173	0.522493	-0.734164
Tooth	0.390747	0.00710898	-1.3386
Tooth	0.273447	-1.02609	-0.937022
Tooth	2.20409	0.138764	-0.774865
Tooth	1.67262	-0.0320002	-0.275324
Tooth	1.75959	0.383738	-0.701462
Tooth	1.64945	0.501967	0.253833
Tooth	0.995472	-1.27652	1.09759
Tooth	1.36301	-0.234629	-0.627364
Tooth	2.07109	-0.0967633	0.0587504
Tooth	0.439476	0.285887	0.564218
Tooth	1.76509	-0.620363	-1.57286
Tooth	1.4976	0.436831	-1.0462
Tooth	1.67402	0.0807487	-1.656
Tooth	1.42997	0.0822037	-1.3853
Tooth	1.61161	-0.598077	-0.837994
Tooth	0.726123	0.0502123	-1.55692
Tooth	1.1031	1.24422	-0.950783
Tooth	2.08817	0.371093	-1.0262
Tooth	0.96851	-0.837617	0.589197
Tooth	1.86235	0.788206	-1.17944
Tooth	2.59057	0.218437	-0.522875
Tooth	1.79696	-0.607906	-1.14192
Tooth	1.25437	0.364502	-0.939819
Tooth	1.77527	1.01307	-0.72263
Tooth	2.14717	-0.127582	-0.336895
Tooth	0.929354	-0.47491	-0.019795
Tooth	2.70361	0.28968	-0.453677
Tooth	2.18185	-0.318967	-0.127281
Tooth	2.09388	0.0673595	-1.17716
Tooth	2.24553	-0.47807	0.270345
Tooth	0.876968	0.484953	-1.09338
Tooth	1.77603	-0.771983	-0.353547
Tooth	2.16128	0.0304892	-0.208275
Tooth	2.36114	0.1173	-0.744277
Tooth	2.48122	0.215276	-1.40715
Tooth	2.19583	-0.864151	-0.82444
Tooth	1.95855	-1.15108	0.00442461
Tooth	0.850103	0.22192	-0.513566
Tooth	0.106351	-0.788151	-1.00697
Tooth	1.71741	-0.394072	-1.41773
Tooth	2.69066	-0.108804	-0.273757
Tooth	1.3648	0.0176709	0.238504
Tooth	0.351826	-0.485374	-1.6742
Tooth	2.72119	-0.326769	-0.546747
Tooth	-0.0732303	-1.11632	-0.700905
Tooth	1.31539	-0.0185221	-0.208426
Tooth	0.837877	-1.17136	-0.113106
Tooth	0.631416	-1.0851	-1.2872
Tooth	2.72828	-1.00498	-0.254428
Tooth	1.20343	-0.515123	-0.725571
Tooth	2.72821	-0.137241	-0.358403
Tooth	0.686981	-1.20515	-0.790164
Tooth	2.48387	0.829256	-0.832721
Tooth	-0.00896566	-0.379369	-0.967294
Tooth	2.20943	0.448893	0.256633
Tooth	2.5078	0.484576	-1.24209
Tooth	1.77804	-0.449776	-0.48339
Tooth	1.84516	-1.66865	-1.68515
Tooth	2.46562	-4.23748	1.36441
Tooth	1.68204	-0.948438	-0.762853
Tooth	1.05213	-1.19333	0.785754
Tooth	1.09415	-0.976187	-0.523018
Tooth	2.8031	-0.44597	-0.0148357
Tooth	1.58134	-0.098453	-0.381153
Tooth	1.93421	-0.395896	-0.213497
Tooth	1.87622	-0.141931	-0.709108
Tooth	0.962198	0.0112076	-0.833751
Tooth	2.72464	0.270631	0.214692
Tooth	0.916333	-0.622255	0.0266199
Tooth	2.99757	0.0812143	-0.260513
Tooth	0.599734	-0.252024	-0.478988
Tooth	0.91055	-0.84149	0.1099
Tooth	2.05246	0.755138	-1.10149
Tooth	2.15303	-0.409412	-0.140617
Tooth	1.61814	0.465976	-0.625452
Tooth	0.87195	-0.462356	-0.933711
Tooth	1.10476	-1.58199	-0.218841
Tooth	2.21628	0.290408	-1.33865
Tooth	1.55321	0.52795	-1.05489
Tooth	1.1893	0.521295	-0.467332
Tooth	2.62275	-0.387488	-0.629653
Tooth	2.75167	0.421046	-0.0430854
Tooth	2.48387	0.572683	-0.511232
Tooth	2.32237	0.101799	-0.46694
Tooth	2.206	0.00645742	-0.876096
Tooth	2.99982	0.21615	-0.777937
Tooth	0.736244	0.950416	-0.0311493
Tooth	1.06297	0.0829653	-0.954147
Tooth	2.18856	-0.446775	-1.22444
Tooth	2.06706	-0.505695	-0.413979
Tooth	1.31986	-1.2017	-0.208704
Tooth	2.9324	-0.597857	-1.08633
Tooth	2.48823	0.120105	-0.59205
Tooth	2.26495	-0.700108	-0.834007
Tooth	1.46257	0.435785	-0.961526
Tooth	1.71771	-1.04185	-0.0545249
Tooth	1.92914	-0.336009	-1.41708
Tooth	1.97967	-0.191374	-1.21062
Tooth	3.08292	-0.8148	-0.200485
Tooth	1.7277	-0.595444	-0.97292
Tooth	2.24141	-0.332085	-1.27343
Tooth	1.38223	-2.50676	-0.330136
Tooth	2.43158	-0.0424582	-1.11223
Tooth	2.39887	-0.0992284	-0.206391
Tooth	0.894078	0.396663	0.468205
Tooth	2.36089	0.669021	-1.85614
Tooth	2.6337	-0.312586	-0.625129
Tooth	1.95244	-1.13655	-0.295779
Tooth	2.43936	-0.103775	-0.690965
Tooth	0.959863	-0.304771	-0.120293
Tooth	2.5656	0.216312	-0.603638
Tooth	2.08453	-1.39311	-1.6494
Tooth	1.99704	-1.64414	-0.50427
Tooth	1.79826	0.0547292	-0.774078
Tooth	2.44835	-0.458586	-1.47659
Tooth	2.16529	-0.250185	-0.880665
Tooth	0.541509	0.611157	-0.815978
Tooth	1.47795	-1.0144	-0.309212
Tooth	2.47207	-0.916971	-0.861748
Tooth	0.806585	-0.576582	-1.0685
Tooth	3.08396	-0.412697	-0.0300393
Tooth	1.90906	0.256567	-0.575473
Tooth	0.981795	-1.46906	-0.366349
Tooth	3.04265	-1.3717	-0.538342
Tooth	2.93566	0.170271	-0.293313
Tooth	2.19691	-0.462835	-1.3463
Tooth	1.81473	-0.309565	-0.618905
Tooth	2.44949	-0.245537	-0.443287
Tooth	2.71717	0.0145153	0.0197218
Tooth	1.34234	-0.275964	0.332696
Tooth	2.60113	-0.0965249	0.0444123
Tooth	2.34393	-0.282356	-1.0234
Tooth	2.30276	-0.448797	-0.750454
Tooth	1.87907	-1.77664	-0.372698
Tooth	0.120582	-0.775446	-0.964696
Tooth	3.92601	-4.23284	0.249189
Tooth	0.912802	-0.269156	0.677822
Tooth	0.626319	0.0395359	-0.617271
Tooth	1.72733	0.449359	-0.0507555
Tooth	0.899363	-0.7539	0.363851
Tooth	2.41334	-0.54082	-0.739044
Tooth	1.97877	0.22185	-0.267139
Tooth	4.11841	-2.32163	-1.11756
Tooth	1.5421	1.37336	-0.660499
Tooth	4.47412	-5.0407	0.527102
Tooth	1.19295	1.80933	-1.03925
Tooth	0.217947	-0.531103	0.707461
Tooth	2.34897	-0.502085	-0.521756
Tooth	1.71205	-0.0532474	-0.453721
Tooth	2.56867	0.647422	-0.408604
Tooth	2.79616	0.555438	-0.832435
Tooth	-0.570444	0.537054	1.1016
Tooth	1.60649	-0.317866	-1.09866
Tooth	0.859157	-0.370727	-1.06666
Tooth	1.76049	-0.465136	-0.876422
Tooth	2.4465	-1.60193	-0.590864
Tooth	1.34948	-1.22195	1.03982
Tooth	1.88414	0.68488	-0.89206
Tooth	2.10705	-0.748196	-0.217247
Tooth	3.08052	-0.719195	0.0961108
Tooth	2.64565	-0.354188	-0.129152
Tooth	1.92595	-0.318491	0.22262
Tooth	0.569473	0.964397	0.00780049
Tooth	2.25841	-0.388222	-0.644246
Tooth	1.26671	-0.236606	-0.204856
Tooth	1.77017	0.991341	-1.31687
Tooth	3.14085	0.489121	-0.29272
Tooth	1.02139	-0.925668	0.339106
Tooth	1.15247	-1.92958	0.866612
Tooth	2.30563	-1.01247	-1.43648
Tooth	1.82195	-0.272046	-0.241568
Tooth	2.42757	-0.74525	0.0763014
Tooth	0.594318	-0.522228	-0.0628152
Tooth	2.07094	-1.36726	0.568574
Tooth	3.18542	-1.11993	0.240269
Tooth	2.38751	-1.30538	-0.777568
Tooth	2.21874	-0.625375	1.2037
Tooth	2.26648	0.229822	-0.642543
Tooth	1.80775	-1.06452	-0.460447
Tooth	0.772	-0.195459	0.38646
Tooth	2.99231	-0.0981783	-0.0616367
Tooth	2.84527	-0.616414	0.0339817
Tooth	1.17355	-0.0600313	-0.487197
Tooth	2.9991	-0.712014	0.817208
Tooth	1.00426	-0.163462	-1.34379
Tooth	1.24447	-0.0305518	0.791974
Tooth	2.9323	0.0295818	-0.791076
Tooth	0.944497	-0.169167	-0.349785
Tooth	2.40343	-0.990319	-1.26041
Tooth	1.64005	-0.181857	-1.40332
Tooth	2.63166	0.203077	-0.947321
Tooth	1.0814	0.0316945	0.406498
Tooth	3.26148	-0.492366	-0.152371
Tooth	2.22056	-0.00988167	0.326237
Tooth	2.42874	-0.689879	1.06756
Tooth	2.73322	-0.538794	-0.0957144
Tooth	2.48625	0.316523	-0.593308
Tooth	2.57547	-0.750043	-0.726612
Tooth	1.83268	-0.151695	0.187763
Tooth	3.16742	-0.660999	-0.0321397
Tooth	0.892823	-1.75797	-0.194467
Tooth	2.59119	-0.646031	0.0553443
Tooth	2.95208	0.0749544	-0.227477
Tooth	3.40585	-0.0717694	0.0430845
Tooth	2.05063	0.24417	-0.208908
Tooth	1.52206	0.129241	0.254675
Tooth	2.77668	0.489677	-0.00717305
Tooth	1.75619	0.0541512	-0.798746
Tooth	2.71635	-0.832701	0.119903
Tooth	2.73053	-0.21127	-0.27062
Tooth	2.5156	-0.155059	0.28262
Tooth	3.07532	-0.756461	-0.742613
Tooth	0.864049	-0.85289	0.506285
Tooth	2.15359	0.359332	-1.34837
Tooth	1.46138	-0.876198	-0.306524
Tooth	2.00494	-0.609802	-0.649203
Tooth	1.6793	0.0423379	0.334918
Tooth	3.26166	-0.702301	-0.741439
Tooth	1.8254	-1.07439	0.041994
Tooth	2.38824	-1.10147	-0.0999076
Tooth	2.23683	-0.54292	-0.390356
Tooth	1.03233	0.0550394	1.50836
Tooth	1.06221	0.81436	-0.15357
Tooth	2.06828	-1.4027	0.338392
Tooth	3.4446	-0.415828	0.282349
Tooth	1.82463	-0.90351	0.505165
Tooth	0.400475	-1.20257	-0.215805
Tooth	1.86098	0.582772	0.0498569
Tooth	2.87972	-0.714132	0.618618
Tooth	2.76433	-1.75028	-0.947155
Tooth	1.90953	-0.976127	-0.0362768
Tooth	3.00541	-1.04566	0.486079
Tooth	2.22479	-1.4585	0.350991
Tooth	3.82181	-0.683777	-0.762267
Tooth	2.87257	0.728099	1.14539
Tooth	2.70415	1.21206	-0.391607
Tooth	2.62875	-1.54826	-0.522257
Tooth	1.70886	-0.34811	1.35193
Tooth	1.7754	-0.0315508	1.18387
Tooth	1.99374	-0.105542	0.0089266
Tooth	1.56182	-0.822103	0.769746
Tooth	2.00172	-0.765477	0.802346
Tooth	2.87363	-0.877637	0.233015
Tooth	2.32049	-0.211915	1.52111
Tooth	1.78911	0.056944	0.599942
Tooth	2.10962	-0.558062	0.82136
Tooth	1.40237	0.194576	0.476378
Tooth	1.1323	0.627444	0.0651388
Tooth	1.45394	-0.84711	0.193467
Tooth	3.2699	0.0784465	0.854285
Tooth	2.25137	-0.0321558	1.2458
Tooth	1.99038	-0.763124	1.8228
Tooth	1.59784	-2.58326	3.57382
Tooth	2.08318	-1.06837	-0.54756
Tooth	3.07687	0.03051	0.486318
Tooth	3.21371	-0.810413	0.0571642
Tooth	1.22736	0.181133	0.909729
Trample	-1.64906	1.06436	0.630882
Trample	-0.910176	-0.204795	0.927884
Trample	-2.53849	-0.528334	1.79129
Trample	-1.36956	-0.0416671	1.41899
Trample	-2.21569	-1.90951	0.18452
Trample	-2.3492	0.067181	2.61065
Trample	-1.09117	-2.30741	3.02397
Trample	-2.29284	-0.308815	-0.405373
Trample	-2.61358	0.343974	2.03175
Trample	-2.12533	-2.6612	-0.492766
Trample	-2.33404	2.10889	0.526585
Trample	-2.85129	-3.03821	-0.533761
Trample	-0.690558	0.032822	-0.289334
Trample	0.522754	2.46386	1.26466
Trample	-1.56052	-0.479929	0.218422
Trample	-3.20689	-0.803667	-0.656618
Trample	-2.44431	-0.72624	0.72018
Trample	-3.2779	-0.116393	2.48923
Trample	-1.52247	-0.583659	1.31222
Trample	-1.77437	0.253983	1.40033
Trample	-2.16611	0.170438	1.73018
Trample	-1.3914	0.395913	0.923408
Trample	-2.32588	-0.649201	1.98439
Trample	-1.79763	-1.597	-0.709319
Trample	-1.98322	-0.58712	2.34393
Trample	-1.58606	-0.726143	1.27409
Trample	-0.395708	-0.78023	-0.520972
Trample	-1.08588	-0.532412	0.0256247
Trample	-1.83507	-1.81316	1.23036
Trample	-2.47128	-0.667319	2.57886
Trample	-1.00676	-1.13329	1.87425
Trample	-0.194402	-0.134959	-0.990692
Trample	-1.23806	-2.07488	3.07527
Trample	-1.96871	-2.06544	-1.33122
Trample	-2.1266	0.411899	-1.57319
Trample	-2.12798	-0.379346	-0.758338
Trample	0.117762	0.565084	-0.417711
Trample	-1.79553	-1.52414	-0.329085
Trample	-2.81378	-0.471662	0.836407
Trample	-1.90008	0.825804	-0.324338
Trample	-1.5128	-1.05401	1.32056
Trample	-1.61974	-0.826323	2.49534
Trample	-0.847256	-0.928255	-0.772386
Trample	-0.992786	-1.99944	-0.125702
Trample	-0.355752	-0.974489	2.10577
Trample	-0.462654	-2.37404	2.53702
Trample	-0.356625	-0.768814	0.714832
Trample	-1.13826	0.0319464	-0.0274806
Trample	-0.500023	-1.31929	2.02709
Trample	-1.2218	-0.0442309	2.18021
Trample	-1.2653	0.229467	-0.695018
Trample	-1.39009	-1.21579	0.930672
Trample	-0.284529	-0.00891887	-1.26057
Trample	-0.815441	-1.5345	2.68389
Trample	-0.695377	-0.400738	-1.65156
Trample	-1.12387	-0.532353	1.56946
Trample	-0.898004	-1.23689	3.40022
Trample	2.01741	1.04421	0.440273
Trample	-0.44015	-0.382576	-1.96603
Trample	-2.14816	-1.73836	-0.369916
Trample	-2.09777	1.31841	-0.128576
Trample	-0.653659	-0.833714	0.0897921
Trample	-1.52673	-1.95481	-0.0645728
Trample	-0.306673	-0.126234	1.84073
Trample	-0.542855	0.322164	-0.310019
Trample	-0.236977	-0.164551	-0.0383121
Trample	-0.165799	-3.71181	-0.398666
Trample	0.559229	-0.363617	0.319599
Trample	-1.44935	-1.32826	1.77531
Trample	0.612958	-0.94627	0.951735
Trample	-1.11605	-2.16323	1.21722
Trample	0.612466	-1.58393	0.481784
Trample	0.118048	0.613623	-0.541003
Trample	-0.697074	-0.793769	1.20211
Trample	-0.236305	-1.29449	0.778095
Trample	-1.15904	0.952467	-0.543644
Trample	1.31391	1.00131	-0.716926
Trample	-0.396198	-0.989317	0.0974139
Trample	-0.460285	-2.57036	1.26459
Trample	-0.301181	-1.59724	3.41633
Trample	-0.823897	-1.47824	2.35775
Trample	0.860765	1.3977	0.0641692
Trample	-0.0715018	-0.635667	0.306859
Trample	-0.783209	-4.19272	-0.0954984
Trample	-0.609239	-0.65451	-0.62763
Trample	-0.533815	-0.253235	-1.08391
Trample	-0.354345	0.100046	-0.244668
Trample	-0.811099	-1.26317	0.447805
Trample	-0.319695	-0.404321	0.923797
Trample	0.477794	-2.03492	1.74641
Trample	-0.74787	-1.27643	3.64183
Trample	0.0109918	0.647137	1.60296
Trample	-0.0191025	-0.340316	1.45959
Trample	0.0447175	0.554546	3.7861
Trample	-1.08407	-0.917776	0.0825207
Trample	-1.49723	-1.69073	1.92505
Trample	0.92663	-0.853569	-0.291052
Trample	-0.194348	-1.45698	1.2085
Trample	0.544667	-0.681273	1.04596
Trample	-0.964837	0.0571091	0.386601
Trample	1.03155	-0.533633	-0.242256
Trample	0.724999	0.188566	-0.0628823
Trample	-0.0484095	-1.01415	0.702359
Trample	-0.865469	-1.59374	1.18845
Trample	0.393879	-1.92762	0.23631
Trample	0.331621	-0.32666	-0.0276294
Trample	2.73047	0.215568	-0.757009
Trample	-1.29185	0.684897	-0.264923
Trample	0.753266	-1.60609	0.685417
Trample	-0.393691	-0.060347	1.53891
Trample	-0.610073	-2.0678	0.696469
Trample	-0.359247	-3.99483	2.33516
Trample	-0.0368893	-0.773706	2.17819
Trample	0.648422	-0.898791	0.228348
Trample	-0.750178	-2.20104	0.529977
Trample	1.57131	-2.35406	1.6026
Trample	1.11188	-1.62433	-0.0767653
Trample	-0.0112972	-2.6283	3.05384
Trample	-0.259508	0.203215	1.8023
Trample	1.77286	-0.865063	-0.526147
Trample	0.0660766	-0.658117	1.15766
Trample	-1.07389	1.83787	1.5618
Trample	1.29557	-1.64683	0.621104
Trample	2.49716	-1.89233	0.83588
Trample	-0.913765	-2.66684	1.22719
Trample	1.50198	-0.599392	2.34206
Trample	-0.322024	-2.26519	-0.372254
Trample	0.034322	0.678325	1.48489
Trample	0.159516	-1.02908	3.43119
Trample	1.10954	-2.05506	1.87624
Mark 1	-0.494119	-2.11558	-2.261
Mark 2	0.187784	-1.41127	-1.93669
Mark 3	-0.109046	-0.493034	-0.739941
Mark 4	-1.43317	0.563761	0.647703
Mark 5	0.761023	-0.697868	-2.12986
Mark 6	0.759033	-0.503298	-0.979885
Mark 7	-2.04991	-0.505443	-0.678943
Mark 8	-3.35474	2.69282	-0.941433
Mark 9	-2.57932	1.78073	-1.47367
Mark 10	-1.58897	0.338084	0.0114289
Mark 11	-2.11403	2.58575	-1.35589

## Sheet: Box-Cox
Surface Area	Volume	Maximum Depth	Mean Depth	Maximum Length	Maximum Width	Maximum Depth (profile)	Area	Width	Roughness	Angle	Radius
-0.126104	-0.127505	-0.38564	-0.26696	0.20679	-0.218223	-0.215822	-0.11897	-0.177969	-0.168653	2.9123	-0.104825
